# Supplementary material for: Activation mechanism of the class D fungal GPCR dimer Ste2
Source: Nature. 2022 Mar 16;603(7902):743–8. doi: 10.1038/s41586-022-04498-3 (PMC8942848; doi:10.1038/s41586-022-04498-3)
Supplement: Supplementary file 7 — . [file 41586_2022_4498_MOESM7_ESM.xlsx]

## Sheet: Sheet1
Dominant negative
Affects dimerization
Affects signalling
Constitutive activity
Affects ligand binding
Affects G protein Coupling
Major effect upon mutation
Data based on Velazhahan, V. et al. Structure of the class D GPCR Ste2 dimer coupled to two G proteins. Nature 589, 148-153 (2021).
	Position	Residue	Mutation	Observations and Conclusions							Reference
	17	Y	Y17H	Y17H mutant receptor shows constitutive activity							Parrish, W., Eilers, M., Ying, W. & Konopka, J. B. The cytoplasmic end of transmembrane domain 3 regulates the activity of the Saccharomyces cerevisiae G-protein-coupled α-factor receptor. Genetics 160, 429-443 (2002).
	19	P	P19C	Led to loss of both receptor mediated G1 arrest and mating efficiency							Shi, C., Kendall, S. C., Grote, E., Kaminskyj, S. & Loewen, M. C. N‐terminal residues of the yeast pheromone receptor, Ste2p, mediate mating events independently of G1‐arrest signalling. Journal of cellular biochemistry 107, 630-638 (2009).
	24	I	I24C	Large increase in disulfide-mediated dimerization in the presence of agonist or antagonist; relatively greater dimerization in the presence of antagonist							Kim, H. J. Formation of Multiple Dimer Interfaces in the Active and Inactive States of a Model G Protein-Coupled Receptor. (2009).
			I24C	Led to WT-like receptor mediated G1 arrest but significant loss of mating efficiency; I24 is critical in mediating mating efficiency; accessible hydrophobic side chain at this site is important							Shi, C., Kendall, S. C., Grote, E., Kaminskyj, S. & Loewen, M. C. N‐terminal residues of the yeast pheromone receptor, Ste2p, mediate mating events independently of G1‐arrest signalling. Journal of cellular biochemistry 107, 630-638 (2009).
			I24A	Decrease in mating ability							Shi, C., Kendall, S. C., Grote, E., Kaminskyj, S. & Loewen, M. C. N‐terminal residues of the yeast pheromone receptor, Ste2p, mediate mating events independently of G1‐arrest signalling. Journal of cellular biochemistry 107, 630-638 (2009).
	31	G	G31R	Loss of pheromone-dependent growth arrest together with M69K and S213F or together with A52T; weak reduction in ligand binding (~95% of wild-type α-factor binding observed)							Zuber, J., Danial, S. A., Connelly, S. M., Naider, F. & Dumont, M. E. Identification of destabilizing and stabilizing mutations of Ste2p, a G protein-coupled receptor in Saccharomyces cerevisiae. Biochemistry 54, 1787-1806, doi:10.1021/bi501314t (2015).
			G31C	Small increase in dimerization							Kim, H. J. Formation of Multiple Dimer Interfaces in the Active and Inactive States of a Model G Protein-Coupled Receptor. (2009).
	45	V	V45C	Very strong increase in dimerization ; only mutant in the study to form dimers in both presence and absence of ligand;							Wang, H. X. & Konopka, J. B. Identification of amino acids at two dimer interface regions of the alpha-factor receptor (Ste2). Biochemistry 48, 7132-7139, doi:10.1021/bi900424h (2009).
			V45A	Small decrease in α-factor binding (~80% binding as WT); causes loss of pheromone-dependent growth arrest together with V152L, T179I and Q253K							Zuber, J., Danial, S. A., Connelly, S. M., Naider, F. & Dumont, M. E. Identification of destabilizing and stabilizing mutations of Ste2p, a G protein-coupled receptor in Saccharomyces cerevisiae. Biochemistry 54, 1787-1806, doi:10.1021/bi501314t (2015).
	48	T	T48K and T48E	Mutation of T48, along with S47, show a dramatic effect in α-factor binding and specificity and is proposed to interact with Q10 of α-factor							Lee, B. K., Khare, S., Naider, F. & Becker, J. M. Identification of residues of the Saccharomyces cerevisiae G protein-coupled receptor contributing to alpha-factor pheromone binding. J Biol Chem 276, 37950-37961, doi:10.1074/jbc.M103579200 (2001).
	49	V	V49D	Loss of pheromone-dependent growth arrest							Zuber, J., Danial, S. A., Connelly, S. M., Naider, F. & Dumont, M. E. Identification of destabilizing and stabilizing mutations of Ste2p, a G protein-coupled receptor in Saccharomyces cerevisiae. Biochemistry 54, 1787-1806 (2015).
	52	A	A52S	A52S is very close to mutation sites that have a strong effect on agonist binding							Mathew, E. et al. Differential interactions of fluorescent agonists and antagonists with the yeast G protein coupled receptor Ste2p. Journal of molecular biology 409, 513-528 (2011).
			A52T	Loss of pheromone-dependent growth arrest							Zuber, J., Danial, S. A., Connelly, S. M., Naider, F. & Dumont, M. E. Identification of destabilizing and stabilizing mutations of Ste2p, a G protein-coupled receptor in Saccharomyces cerevisiae. Biochemistry 54, 1787-1806 (2015).
	53	I	I53F	I53 is implicated in ligand binding							Mathew, E. et al. Differential interactions of fluorescent agonists and antagonists with the yeast G protein coupled receptor Ste2p. Journal of molecular biology 409, 513-528 (2011).
			I53A	ridge forming residue; dimerization and signalling was not affected							Overton, M. C., Chinault, S. L. & Blumer, K. J. Oligomerization, biogenesis, and signalling is promoted by a glycophorin A-like dimerization motif in transmembrane domain 1 of a yeast G protein-coupled receptor. Journal of Biological Chemistry 278, 49369-49377 (2003).
	55	F	F55S	Reduces both antagonist and agonist binding to undetectable levels without significantly affecting binding and signalling responses of the normal agonist							Mathew, E. et al. Differential interactions of fluorescent agonists and antagonists with the yeast G protein coupled receptor Ste2p. Journal of molecular biology 409, 513-528 (2011).
			F55L	Enhances maximal signalling to antagonist without causing any significant increase in constitutive signalling
			F55L (allele also contains F116S and N158D)	loss of pheromone-dependent growth arrest							Zuber, J., Danial, S. A., Connelly, S. M., Naider, F. & Dumont, M. E. Identification of destabilizing and stabilizing mutations of Ste2p, a G protein-coupled receptor in Saccharomyces cerevisiae. Biochemistry 54, 1787-1806 (2015).
			F55L	Direct interaction between position 13 side chain and residues F55-R58 of α-factor							Son, C. D., Sargsyan, H., Naider, F. & Becker, J. M. Identification of ligand binding regions of the Saccharomyces cerevisiae α-factor pheromone receptor by photoaffinity cross-linking. Biochemistry 43, 13193-13203 (2004).
			F55(Bpa)	Substitution of Bpa (p-benzoyl-L-phenylalanine) for Phe at position 55 affects ligand binding which correlates with the relatively low signalling activity of the receptor							Huang, L.-Y. et al. Unnatural amino acid replacement in a yeast G protein-coupled receptor in its native environment. Biochemistry 47, 5638-5648 (2008).
			F55L	Second-site suppressor mutation of Y266C, which causes defects in receptor activation							Lin, J. C., Duell, K., Saracino, M. & Konopka, J. B. Identification of residues that contribute to receptor activation through the analysis of compensatory mutations in the G protein-coupled α-factor receptor. Biochemistry 44, 1278-1287 (2005).
			F55V	10-fold reduced binding of α-factor compared to WT receptor							Abel, M. G., Lee, B.-K., Naider, F. & Becker, J. M. Mutations affecting ligand specificity of the G-protein-coupled receptor for the Saccharomyces cerevisiae tridecapeptide pheromone. Biochimica et Biophysica Acta (BBA)-Molecular Cell Research 1448, 12-26 (1998).
				Receptor F55V did not respond to any antagonist, but the synergist analog WHWLQLKPG[D-Ala]P[Nle]Y became a weak agonist for this mutant receptor
				F55 is a potential residue for antagonist responsiveness
				F55 is involved with both ligand binding and signal transduction
	56	G	G56A or G56L	G56A single mutant and G56A/G60A double mutants greatly impaired signalling responses to agonist versus WT control (10-fold reduced response)							Overton, M. C., Chinault, S. L. & Blumer, K. J. Oligomerization, biogenesis, and signalling is promoted by a glycophorin A-like dimerization motif in transmembrane domain 1 of a yeast G protein-coupled receptor. Journal of Biological Chemistry 278, 49369-49377 (2003).
			G56A/G60A or G56L/G60L	Mutations of G56 and G60 in GXXXG motif impaired Ste2 oligomerization in the absence of the agonist and biogenesis in vivo but did not significantly impair agonist binding affinity
			G56A/G60A or G56L/G60L	Significantly reduced dimerization of the mutant Ste2 receptors in the absence of the agonist							Gehret, A. U., Bajaj, A., Naider, F. & Dumont, M. E. Oligomerization of the Yeast α-Factor Receptor IMPLICATIONS FOR DOMINANT NEGATIVE EFFECTS OF MUTANT RECEPTORS. Journal of Biological Chemistry 281, 20698-20714 (2006).
				G56L/G60L mutations are more severe than G56A/G60A receptors in affecting dimerization in the absence of the agonist
				Ste2 with mutations Y266C and F204S, two of the strongest known dominant negative alleles of Ste2, can co-oligomerize with normal receptors in the absence of the agonist
				Dominant negative effects of Y266C and F204S of the α-factor receptors appear to be mediated by receptor oligomerization since these effects are eliminated by the introduction of additional mutations that reduce oligomerization; heterodimers of normal and dominant negative mutant receptors are defective in their ability to signal
			G56A/G60A/Y266C (STE2 chromosomal allele)	Co-oligomerization with WT Ste2 resulting in cell surface expression
			G56L/G60L/Y266C (STE2 chromosomal allele)	Co-oligomerization with WT Ste2 resulting in cell surface expression
			G56A/G60A/F204S (STE2 chromosomal allele)	Co-oligomerization with WT Ste2 resulting in cell surface expression
			G56L/G60L/F204S (STE2 chromosomal allele)	Co-oligomerization with WT Ste2 resulting in cell surface expression
			G56L/G60L	G56L/G60L receptors show severely affected trafficking and activities compared to WT Ste2 due to dimerization defects							Lock, A. et al. One motif to bind them: a small-XXX-small motif affects transmembrane domain 1 oligomerization, function, localization, and cross-talk between two yeast GPCRs. Biochimica et Biophysica Acta (BBA)-Biomembranes 1838, 3036-3051 (2014).
	57	V	V57A	Ridge forming residue; dimerization and signalling was not affected							Overton, M. C., Chinault, S. L. & Blumer, K. J. Oligomerization, biogenesis, and signalling is promoted by a glycophorin A-like dimerization motif in transmembrane domain 1 of a yeast G protein-coupled receptor. Journal of Biological Chemistry 278, 49369-49377 (2003).
				No significant effect in dimerization, localization, and signalling
	58	R	R58A, R58D,R58E	Large increase in the Kd for binding [3H] α-factor is observed for the mutants							Umanah, G. K., Son, C., Ding, F., Naider, F. & Becker, J. M. Cross-linking of a DOPA-containing peptide ligand into its G protein-coupled receptor. Biochemistry 48, 2033-2044 (2009).
				Y13 of α-factor could form a direct interaction with R58 due to the observed cross-link
				Photo crosslinking with WHWLQLK(biotinylamidocaproate)PGQP[Nle][Bpa13] showed that cross-linking to the R58A mutant was highly diminished
				WHWLQLK(biotinylamidocaproate)PGQP[Nle][Bpa13] and WHWLQLK(biotinylamidocaproate)PGQP[Nle][DOPA] crosslink to R58 and C59, respectively
			R58S, R58G	Provides a global suppression of loss-of-function phenotypes in Ste2 mutants							Zuber, J., Danial, S. A., Connelly, S. M., Naider, F. & Dumont, M. E. Identification of destabilizing and stabilizing mutations of Ste2p, a G protein-coupled receptor in Saccharomyces cerevisiae. Biochemistry 54, 1787-1806 (2015).
				Direct interaction between position 13 side chain and residues F55-R58 of α-factor							Son, C. D., Sargsyan, H., Naider, F. & Becker, J. M. Identification of ligand binding regions of the Saccharomyces cerevisiae α-factor pheromone receptor by photoaffinity cross-linking. Biochemistry 43, 13193-13203 (2004).
			R58G	Suppressor of several loss-of-function alleles due to mutations in TM3, including A140P and I150R							Sommers, C. M. & Dumont, M. E. Genetic interactions among the transmembrane segments of the G protein coupled receptor encoded by the yeast STE2 gene. Journal of molecular biology 266, 559-575 (1997).
				Causes global stabilization of the receptor
	59	C	C59S	do not affect biological function of Ste2 (similar to the effect of C252S, other endogenous cysteine)							Lin, J. C., Parrish, W., Eilers, M., Smith, S. O. & Konopka, J. B. Aromatic residues at the extracellular ends of transmembrane domains 5 and 6 promote ligand activation of the G protein-coupled α-factor receptor. Biochemistry 42, 293-301 (2003).
			C59S	C59 could interact with the ligand as ligand cross-linking was reduced 80% in C59S mutant							Umanah, G. K., Son, C., Ding, F., Naider, F. & Becker, J. M. Cross-linking of a DOPA-containing peptide ligand into its G protein-coupled receptor. Biochemistry 48, 2033-2044 (2009).
	60	G	G56A/G60A or G56L/G60L	Mutations of G56 and G60 in GXXXG motif impaired Ste2 oligomerization in the absence of the agonist and biogenesis in vivo but did not significantly impair agonist binding affinity							Overton, M. C., Chinault, S. L. & Blumer, K. J. Oligomerization, biogenesis, and signalling is promoted by a glycophorin A-like dimerization motif in transmembrane domain 1 of a yeast G protein-coupled receptor. Journal of Biological Chemistry 278, 49369-49377 (2003).
			G56A/G60A or G56L/G60L	Significantly reduced dimerization of the mutant Ste2 receptors in the absence of the agonist							Gehret, A. U., Bajaj, A., Naider, F. & Dumont, M. E. Oligomerization of the Yeast α-Factor Receptor IMPLICATIONS FOR DOMINANT NEGATIVE EFFECTS OF MUTANT RECEPTORS. Journal of Biological Chemistry 281, 20698-20714 (2006).
				G56L/G60L mutations are more severe than G56A/G60A receptors in affecting dimerization in the absence of the agonist
				Ste2 with mutations Y266C and F204S, two of the strongest known dominant negative alleles of Ste2, can co-oligomerize with normal receptors in the absence of the agonist
				Dominant negative effects of Y266C and F204S of the α-factor receptors appear to be mediated by receptor oligomerization since these effects are eliminated by the introduction of additional mutations that reduce oligomerization; heterodimers of normal and dominant negative mutant receptors are defective in their ability to signal
			G56A/G60A/Y266C (STE2 chromosomal allele)	Co-oligomerization with WT Ste2 resulting in cell surface expression
			G56L/G60L/Y266C (STE2 chromosomal allele)	Co-oligomerization with WT Ste2 resulting in cell surface expression
			G56A/G60A/F204S (STE2 chromosomal allele)	Co-oligomerization with WT Ste2 resulting in cell surface expression
			G56L/G60L/F204S (STE2 chromosomal allele)	Co-oligomerization with WT Ste2 resulting in cell surface expression
			G56L/G60L	G56L/G60L receptors show severely affected trafficking and activities compared to WT Ste2 due to dimerization defects							Lock, A. et al. One motif to bind them: a small-XXX-small motif affects transmembrane domain 1 oligomerization, function, localization, and cross-talk between two yeast GPCRs. Biochimica et Biophysica Acta (BBA)-Biomembranes 1838, 3036-3051 (2014).
	64	L	L64A	Ridge forming residue; dimerization and signalling was not affected							Overton, M. C., Chinault, S. L. & Blumer, K. J. Oligomerization, biogenesis, and signalling is promoted by a glycophorin A-like dimerization motif in transmembrane domain 1 of a yeast G protein-coupled receptor. Journal of Biological Chemistry 278, 49369-49377 (2003).
			L64C	No increased dimerization							Chinault, S. L., Overton, M. C. & Blumer, K. J. Subunits of a yeast oligomeric G protein-coupled receptor are activated independently by agonist but function in concert to activate G protein heterotrimers. Journal of Biological Chemistry 279, 16091-16100 (2004).
				No significant effect in dimerization, localization, and signalling							Parrish, W., Eilers, M., Ying, W. & Konopka, J. B. The cytoplasmic end of transmembrane domain 3 regulates the activity of the Saccharomyces cerevisiae G-protein-coupled α-factor receptor. Genetics 160, 429-443 (2002).
	67	I	I67C	No significant effect on dimerization and biological activity							Kim, H., Lee, B.-K., Naider, F. & Becker, J. M. Identification of specific transmembrane residues and ligand-induced interface changes involved in homo-dimer formation of a yeast G protein-coupled receptor. Biochemistry 48, 10976-10987 (2009).
	68	V	V68C	V68C mutant receptor showed increased disulfide-mediated dimerization (>60% increase in dimerization) both in the absence or presence of agonist or antagonist							Kim, H., Lee, B.-K., Naider, F. & Becker, J. M. Identification of specific transmembrane residues and ligand-induced interface changes involved in homo-dimer formation of a yeast G protein-coupled receptor. Biochemistry 48, 10976-10987 (2009).
	69	M	M69C	No significant effect on dimerization and biological activity							Kim, H., Lee, B.-K., Naider, F. & Becker, J. M. Identification of specific transmembrane residues and ligand-induced interface changes involved in homo-dimer formation of a yeast G protein-coupled receptor. Biochemistry 48, 10976-10987 (2009).
			M69K	loss of pheromone-dependent growth arrest together with G31R and S213F; medium reduction in ligand binding (~60% of wild-type α-factor binding observed)							Zuber, J., Danial, S. A., Connelly, S. M., Naider, F. & Dumont, M. E. Identification of destabilizing and stabilizing mutations of Ste2p, a G protein-coupled receptor in Saccharomyces cerevisiae. Biochemistry 54, 1787-1806, doi:10.1021/bi501314t (2015).
	76	R	R76S	Signalling defect; more than 50% decrease in maximal response to α-factor							Ćelić, A. et al. Sequences in the intracellular loops of the yeast pheromone receptor Ste2p required for G protein activation. Biochemistry 42, 3004-3017 (2003).
	77	K	K77S	Signalling defect; more than 50% decrease in maximal response to α-factor							Ćelić, A. et al. Sequences in the intracellular loops of the yeast pheromone receptor Ste2p required for G protein activation. Biochemistry 42, 3004-3017 (2003).
	80	I	I80A/F81A/I82A	Less sensitive to agonist, G protein coupling defects							Chinault, S. L., Overton, M. C. & Blumer, K. J. Subunits of a yeast oligomeric G protein-coupled receptor are activated independently by agonist but function in concert to activate G protein heterotrimers. Journal of Biological Chemistry 279, 16091-16100 (2004).
			I80/Q149R	I80T mutant lowered the basal signaling activity of Q149R/I80T mutant by ~26% compared to the constitutively active Q149R mutant alone; negative cooperativity exists between the two single mutations Q149R and I80T							Parrish, W., Eilers, M., Ying, W. & Konopka, J. B. The cytoplasmic end of transmembrane domain 3 regulates the activity of the Saccharomyces cerevisiae G-protein-coupled α-factor receptor. Genetics 160, 429-443 (2002).
	84	N	N84S	strongest constitutive active mutant identified in the study (another strong constitutive mutant was Q149R)							Parrish, W., Eilers, M., Ying, W. & Konopka, J. B. The cytoplasmic end of transmembrane domain 3 regulates the activity of the Saccharomyces cerevisiae G-protein-coupled α-factor receptor. Genetics 160, 429-443 (2002).
			N84A	3.5 fold increase in basal activity
	94	H	H94Y	Loss of pheromone-dependent growth arrest							Zuber, J., Danial, S. A., Connelly, S. M., Naider, F. & Dumont, M. E. Identification of destabilizing and stabilizing mutations of Ste2p, a G protein-coupled receptor in Saccharomyces cerevisiae. Biochemistry 54, 1787-1806 (2015).
			H94L, H94Y	12 out of 13 large polar groups in Ste2 could be replaced with side chains that are not H bond donors or acceptors, except H94 that produced a non-functional receptor							Martin, N. P., Ćelić, A. & Dumont, M. E. Mutagenic mapping of helical structures in the transmembrane segments of the yeast α-factor receptor. Journal of molecular biology 317, 765-788 (2002).
	95	S	S95Y	Loss of pheromone-dependent growth arrest							Zuber, J., Danial, S. A., Connelly, S. M., Naider, F. & Dumont, M. E. Identification of destabilizing and stabilizing mutations of Ste2p, a G protein-coupled receptor in Saccharomyces cerevisiae. Biochemistry 54, 1787-1806 (2015).
	101	Y	Y101R	Significantly reduced the binding affinity of Ste2 for WHWLQLK(NBD)PGQP[Nle]Y indicating that this residue may be involved in a direct contact with the α-factor							Mathew, E. et al. Differential interactions of fluorescent agonists and antagonists with the yeast G protein coupled receptor Ste2p. Journal of molecular biology 409, 513-528 (2011).
			Y101C	Pheromone-dependent conformational change has occurred that has limited the solvent accessibility of Y101C mutant receptor; also seen for Y106C							Hauser, M., Kauffman, S., Lee, B.-K., Naider, F. & Becker, J. M. The first extracellular loop of the Saccharomyces cerevisiae G protein-coupled receptor Ste2p undergoes a conformational change upon ligand binding. Journal of Biological Chemistry 282, 10387-10397 (2007).
	102	L	L102C	Partially compromised signalling but could bind α-factor similar to wild-type							Hauser, M., Kauffman, S., Lee, B.-K., Naider, F. & Becker, J. M. The first extracellular loop of the Saccharomyces cerevisiae G protein-coupled receptor Ste2p undergoes a conformational change upon ligand binding. Journal of Biological Chemistry 282, 10387-10397 (2007).
			L102S	Affects ligand binding							Mathew, E. et al. Differential interactions of fluorescent agonists and antagonists with the yeast G protein coupled receptor Ste2p. Journal of molecular biology 409, 513-528 (2011).
	106	Y	Y106C	Pheromone-dependent conformational change has occurred that has limited the solvent accessibility of Y106C mutant receptor; also seen for Y101C							Hauser, M., Kauffman, S., Lee, B.-K., Naider, F. & Becker, J. M. The first extracellular loop of the Saccharomyces cerevisiae G protein-coupled receptor Ste2p undergoes a conformational change upon ligand binding. Journal of Biological Chemistry 282, 10387-10397 (2007).
	120	I	I120C	Labelling studies shows I120 undergoes conformational change upon agonist α-factor binding (similar effect observed for S121C)							Hauser, M., Kauffman, S., Lee, B.-K., Naider, F. & Becker, J. M. The first extracellular loop of the Saccharomyces cerevisiae G protein-coupled receptor Ste2p undergoes a conformational change upon ligand binding. Journal of Biological Chemistry 282, 10387-10397 (2007).
	129	G	G129C	No significant effect on biological activity							Akal-Strader, A., Khare, S., Xu, D., Naider, F. & Becker, J. M. Residues in the first extracellular loop of a G protein-coupled receptor play a role in signal transduction. Journal of Biological Chemistry 277, 30581-30590 (2002).
	130	A	A130C	No significant effect on biological activity							Akal-Strader, A., Khare, S., Xu, D., Naider, F. & Becker, J. M. Residues in the first extracellular loop of a G protein-coupled receptor play a role in signal transduction. Journal of Biological Chemistry 277, 30581-30590 (2002).
	132	N	N132Y	Had the strongest dominant-negative effect in the study (similar to Y266C)							Dosil, M., Giot, L., Davis, C. & Konopka, J. B. Dominant-negative mutations in the G-protein-coupled α-factor receptor map to the extracellular ends of the transmembrane segments. Molecular and cellular biology 18, 5981-5991 (1998).
	133	I	I133C	No significant effect on biological activity							Akal-Strader, A., Khare, S., Xu, D., Naider, F. & Becker, J. M. Residues in the first extracellular loop of a G protein-coupled receptor play a role in signal transduction. Journal of Biological Chemistry 277, 30581-30590 (2002).
	140	A	A140P	Loss of function mutant							Sommers, C. M. & Dumont, M. E. Genetic interactions among the transmembrane segments of the G protein coupled receptor encoded by the yeast STE2 gene. Journal of molecular biology 266, 559-575 (1997).
	142	I	I142N	Loss of function mutant							Sommers, C. M. & Dumont, M. E. Genetic interactions among the transmembrane segments of the G protein coupled receptor encoded by the yeast STE2 gene. Journal of molecular biology 266, 559-575 (1997).
	143	E	E143K or E143R; E143A	Loss of function mutation is seen for E143K or E143R; however E143A shows only slightly worse than normal signalling showing negative charge may not be necessarily important							Sommers, C. M. & Dumont, M. E. Genetic interactions among the transmembrane segments of the G protein coupled receptor encoded by the yeast STE2 gene. Journal of molecular biology 266, 559-575 (1997).
			E143K	E143K is a suppressor mutation for signalling-defective and dominant negative Y266C and F204S							Lin, J. C., Duell, K., Saracino, M. & Konopka, J. B. Identification of residues that contribute to receptor activation through the analysis of compensatory mutations in the G protein-coupled α-factor receptor. Biochemistry 44, 1278-1287 (2005).
	146	L	L146R or L146P	Loss of function mutant							Sommers, C. M. & Dumont, M. E. Genetic interactions among the transmembrane segments of the G protein coupled receptor encoded by the yeast STE2 gene. Journal of molecular biology 266, 559-575 (1997).
			L146Q	Increased basal signalling and supersensitivity to α-factor							Lin, J. C., Duell, K., Saracino, M. & Konopka, J. B. Identification of residues that contribute to receptor activation through the analysis of compensatory mutations in the G protein-coupled α-factor receptor. Biochemistry 44, 1278-1287 (2005).
	149	Q	Q149R or Q149N	Constitutive activity							Lin, J. C., Duell, K., Saracino, M. & Konopka, J. B. Identification of residues that contribute to receptor activation through the analysis of compensatory mutations in the G protein-coupled α-factor receptor. Biochemistry 44, 1278-1287 (2005).
	150	I	I150R	Loss of function mutant							Sommers, C. M. & Dumont, M. E. Genetic interactions among the transmembrane segments of the G protein coupled receptor encoded by the yeast STE2 gene. Journal of molecular biology 266, 559-575 (1997).
			I150A	Constitutive activity							Parrish, W., Eilers, M., Ying, W. & Konopka, J. B. The cytoplasmic end of transmembrane domain 3 regulates the activity of the Saccharomyces cerevisiae G-protein-coupled α-factor receptor. Genetics 160, 429-443 (2002).
	153	I	I153F or I153N	Constitutive activity							Lin, J. C., Duell, K., Saracino, M. & Konopka, J. B. Identification of residues that contribute to receptor activation through the analysis of compensatory mutations in the G protein-coupled α-factor receptor. Biochemistry 44, 1278-1287 (2005).
	169	I	I169K	Significant elevation in basal signalling							Parrish, W., Eilers, M., Ying, W. & Konopka, J. B. The cytoplasmic end of transmembrane domain 3 regulates the activity of the Saccharomyces cerevisiae G-protein-coupled α-factor receptor. Genetics 160, 429-443 (2002).
	179	I	T179I	Loss of pheromone-dependent growth arrest together with V45A, V152L, and Q253K							Zuber, J., Danial, S. A., Connelly, S. M., Naider, F. & Dumont, M. E. Identification of destabilizing and stabilizing mutations of Ste2p, a G protein-coupled receptor in Saccharomyces cerevisiae. Biochemistry 54, 1787-1806, doi:10.1021/bi501314t (2015).
	184	S	S184R	Ligand binding defective receptor							Chinault, S. L., Overton, M. C. & Blumer, K. J. Subunits of a yeast oligomeric G protein-coupled receptor are activated independently by agonist but function in concert to activate G protein heterotrimers. Journal of Biological Chemistry 279, 16091-16100 (2004).
	186	V	V186C	Strong increase in dimerization							Wang, H. X. & Konopka, J. B. Identification of amino acids at two dimer interface regions of the alpha-factor receptor (Ste2). Biochemistry 48, 7132-7139, doi:10.1021/bi900424h (2009).
	189	M	M189C	Strong increase in dimerization, but the kinetics of dimerization was slightly slower; M189C is proposed to be a part of the higher order oligomer interface involving TM4							Wang, H. X. & Konopka, J. B. Identification of amino acids at two dimer interface regions of the alpha-factor receptor (Ste2). Biochemistry 48, 7132-7139, doi:10.1021/bi900424h (2009).
	199	T	T199A	Causes constitutive activity							Parrish, W., Eilers, M., Ying, W. & Konopka, J. B. The cytoplasmic end of transmembrane domain 3 regulates the activity of the Saccharomyces cerevisiae G-protein-coupled α-factor receptor. Genetics 160, 429-443 (2002).
	209	I	I209A	I209A mutant has 2-fold higher affinity for α-factor							Lee, Y.-H., Naider, F. & Becker, J. M. Interacting residues in an activated state of a G protein-coupled receptor. Journal of Biological Chemistry 281, 2263-2272 (2006).
	214	S	S214C	2-fold increase in the basal activity							Dube, P., DeCostanzo, A. & Konopka, J. B. Interaction between transmembrane domains five and six of the α-factor receptor. Journal of Biological Chemistry 275, 26492-26499 (2000).
	215	I	I215C	No significant effect on biological activity							Dube, P., DeCostanzo, A. & Konopka, J. B. Interaction between transmembrane domains five and six of the α-factor receptor. Journal of Biological Chemistry 275, 26492-26499 (2000).
	217	F	F217C	No significant effect on biological activity							Dube, P., DeCostanzo, A. & Konopka, J. B. Interaction between transmembrane domains five and six of the α-factor receptor. Journal of Biological Chemistry 275, 26492-26499 (2000).
	218	M	M218K	Constitutive activity							Mathew, E. et al. Differential interactions of fluorescent agonists and antagonists with the yeast G protein coupled receptor Ste2p. Journal of molecular biology 409, 513-528 (2011).
	221	V	V221C	No significant effect on biological activity							Dube, P., DeCostanzo, A. & Konopka, J. B. Interaction between transmembrane domains five and six of the α-factor receptor. Journal of Biological Chemistry 275, 26492-26499 (2000).
	225	K	K225C	All residues in ICL3 could be replaced with identical or similar biological activities to WT Cys-less Ste2 except K225C; increased disulfide-mediated dimerization in the absence of the agonist, but decreased dimerization in the presence of the agonist							Umanah, G. K., Huang, L.-Y., Maccarone, J. M., Naider, F. & Becker, J. M. Changes in conformation at the cytoplasmic ends of the fifth and sixth transmembrane helices of a yeast G protein-coupled receptor in response to ligand binding. Biochemistry 50, 6841-6854 (2011).
			K225C	Only TM5 Cys substitution mutant that was sterile and completely defective in cell division arrest							Dube, P., DeCostanzo, A. & Konopka, J. B. Interaction between transmembrane domains five and six of the α-factor receptor. Journal of Biological Chemistry 275, 26492-26499 (2000).
	226	L	L226C	Constitutive activity phenotype when combined with M250C or S251C							Dube, P., DeCostanzo, A. & Konopka, J. B. Interaction between transmembrane domains five and six of the α-factor receptor. Journal of Biological Chemistry 275, 26492-26499 (2000).
	230	C	I230C	Decrease in dimerization upon α-factor addition							Umanah, G. K., Huang, L.-Y., Maccarone, J. M., Naider, F. & Becker, J. M. Changes in conformation at the cytoplasmic ends of the fifth and sixth transmembrane helices of a yeast G protein-coupled receptor in response to ligand binding. Biochemistry 50, 6841-6854 (2011).
	231	R	R231S	50% decrease in signalling competence							Ćelić, A. et al. Sequences in the intracellular loops of the yeast pheromone receptor Ste2p required for G protein activation. Biochemistry 42, 3004-3017 (2003).
	233	R	R233A/K239A	K239A mutant is hypersensitive with increased ligand affinity, whereas the double mutant R233A/K239A is not hypersensitive and has wild type affinity							Clark, C. D., Palzkill, T. & Botstein, D. Systematic mutagenesis of the yeast mating pheromone receptor third intracellular loop. Journal of Biological Chemistry 269, 8831-8841 (1994).
			R233A	No significant changes in signalling							Clark, C. D., Palzkill, T. & Botstein, D. Systematic mutagenesis of the yeast mating pheromone receptor third intracellular loop. Journal of Biological Chemistry 269, 8831-8841 (1994).
			R233A/F241A	R233A/F241A has reduced G protein coupling and/or activated recovery. Notably, F241A alone has 100% WT expression levels, but combining it with either R231A or R233A dramatically reduces expression to 2-3% of WT.							Clark, C. D., Palzkill, T. & Botstein, D. Systematic mutagenesis of the yeast mating pheromone receptor third intracellular loop. Journal of Biological Chemistry 269, 8831-8841 (1994).
			R233S/R234G	3.4-fold less sensitive than WT cells; R233S/R234G mutation (as well as L236R or L236H substitutions) confers pheromone-resistant phenotypes without affecting the cell-surface expression, intrinsic ligand-binding properties, or endocytosis of Ste2							Weiner, J., Guttierez-Steil, C. & Blumer, K. Disruption of receptor-G protein coupling in yeast promotes the function of an SST2-dependent adaptation pathway. Journal of Biological Chemistry 268, 8070-8077 (1993).
			R233C	Both R233C and R234C receptors showed marked increase in disulfide-mediated dimer formation both in the absence or the presence of the agonist							Umanah, G. K., Huang, L.-Y., Maccarone, J. M., Naider, F. & Becker, J. M. Changes in conformation at the cytoplasmic ends of the fifth and sixth transmembrane helices of a yeast G protein-coupled receptor in response to ligand binding. Biochemistry 50, 6841-6854 (2011)
	234	R	R234S	20-30% reduction in signalling response to α-factor							Ćelić, A. et al. Sequences in the intracellular loops of the yeast pheromone receptor Ste2p required for G protein activation. Biochemistry 42, 3004-3017 (2003).
	236	L	L236C	L236 maps to the accessible region of the third loop near the boundary of TM5 and could therefore be directly involved in contacting the G protein; two of the most well characterized mutants L236H and L236R cause strong defects in G protein activation, but do not affect other aspects of receptor function such as ligand binding, membrane localization, or ligand-induced endocytosis							Choi, Y. & Konopka, J. B. Accessibility of cysteine residues substituted into the cytoplasmic regions of the α-factor receptor identifies the intracellular residues that are available for G protein interaction. Biochemistry 45, 15310-15317 (2006).
			L236H	Defective pheromone response but capable of ligand internalization and endocytosis							Schandel, K. A. & Jenness, D. D. Direct evidence for ligand-induced internalization of the yeast alpha-factor pheromone receptor. Molecular and cellular biology 14, 7245-7255 (1994).
			L236H	Defective for G protein coupling but retains the ability to undergo agonist-induced conformational changes							Büküşoğlu, G. & Jenness, D. D. Agonist-specific conformational changes in the yeast alpha-factor pheromone receptor. Molecular and cellular biology 16, 4818-4823 (1996).
			L236R	Constitutive signaling by P258L mutant receptors is suppressed by co-expression with WT, but not G protein coupling-defective L236R receptors							Stefan, C. J., Overton, M. C. & Blumer, K. J. Mechanisms governing the activation and trafficking of yeast G protein-coupled receptors. Molecular biology of the cell 9, 885-899 (1998).
	237	G	G237A	hypersensitivity- requires 4 times less α-factor to get activated; constitutive activity							Clark, C. D., Palzkill, T. & Botstein, D. Systematic mutagenesis of the yeast mating pheromone receptor third intracellular loop. Journal of Biological Chemistry 269, 8831-8841 (1994).
	241	F	F241A	weak constitutive activity; reduced mating ability when combined together with R233A							Clark, C. D., Palzkill, T. & Botstein, D. Systematic mutagenesis of the yeast mating pheromone receptor third intracellular loop. Journal of Biological Chemistry 269, 8831-8841 (1994).
	243	S	S243C	interacts with Q463C of Gpa1 and could be important for signalling							Umanah, G. K. E. " Saccharomyces cerevisiae G protein Coupled Receptor, Ste2p Interactions with its Ligand, α-factor and Cognate Gα protein, Gpa1p. Doctoral Dissertations, 639 (2009).
	246	I	I246C	No significant effect on biological activity							Dube, P., DeCostanzo, A. & Konopka, J. B. Interaction between transmembrane domains five and six of the α-factor receptor. Journal of Biological Chemistry 275, 26492-26499 (2000).
	247	L	L247C	Marked increase in dimerization in the absence of the agonist. Disulfide-mediated dimer formation was almost completely inhibited upon ligand binding; the results suggest that α-factor binding induces conformational changes at the TM5 and TM6 cytoplasmic ends of Ste2p that change the availability of Cys residues for chemical cross-linking, whereas residues in most of the IL3 loop is not affected …							Umanah, G. K., Huang, L.-Y., Maccarone, J. M., Naider, F. & Becker, J. M. Changes in conformation at the cytoplasmic ends of the fifth and sixth transmembrane helices of a yeast G protein-coupled receptor in response to ligand binding. Biochemistry 50, 6841-6854 (2011)
				L247C formed 10-20% disulfide-mediated dimers in the absence of the agonist, however, in the presence of the ligand, % of Ste2p-Ste2p dimer is greatly reduced, and residues L247C and I249C interact with Gpa1p. The switch of the L247C and I249C from involvement in Ste2p-Ste2p interactions in the inactive state to Ste2p-Gpa1p heterodimer interactions in the active state would be consistent with a c…							Umanah, G. K., Huang, L.-Y., Maccarone, J. M., Naider, F. & Becker, J. M. Changes in conformation at the cytoplasmic ends of the fifth and sixth transmembrane helices of a yeast G protein-coupled receptor in response to ligand binding. Biochemistry 50, 6841-6854 (2011)
			L247C	In the inactive state L247C and I249C of ICL3 interacted with N465C of Gpa1							Umanah, G. K. E. " Saccharomyces cerevisiae G protein Coupled Receptor, Ste2p Interactions with its Ligand, α-factor and Cognate Gα protein, Gpa1p. Doctoral Dissertations, 639 (2009).
			L247C	V223C mutation caused constitutive activity when combined with L247C (1.9-fold; cysteines substituted at positions 223 in TM5 and position 247 in TM6 form a disulfide bond indicating a direct interaction							Dube, P., DeCostanzo, A. & Konopka, J. B. Interaction between transmembrane domains five and six of the α-factor receptor. Journal of Biological Chemistry 275, 26492-26499 (2000).
			L226C/L247C	Partially impaired in mating ability							Dube, P., DeCostanzo, A. & Konopka, J. B. Interaction between transmembrane domains five and six of the α-factor receptor. Journal of Biological Chemistry 275, 26492-26499 (2000).
	249	I	I249C	Decrease in dimerization upon α-factor addition; cross-linking interaction with Gpa1							Umanah, G. K., Huang, L.-Y., Maccarone, J. M., Naider, F. & Becker, J. M. Changes in conformation at the cytoplasmic ends of the fifth and sixth transmembrane helices of a yeast G protein-coupled receptor in response to ligand binding. Biochemistry 50, 6841-6854 (2011)
	256	L	L256C	No significant effect on biological activity							Dube, P., DeCostanzo, A. & Konopka, J. B. Interaction between transmembrane domains five and six of the α-factor receptor. Journal of Biological Chemistry 275, 26492-26499 (2000).
	257	V	V257C	No significant effect on biological activity							Dube, P., DeCostanzo, A. & Konopka, J. B. Interaction between transmembrane domains five and six of the α-factor receptor. Journal of Biological Chemistry 275, 26492-26499 (2000).
	258	P	P258L	Among the strongest constitutive active mutants of Ste2 (7-fold increase in basal signalling)							Sommers, C. M. et al. A limited spectrum of mutations causes constitutive activation of the yeast alpha-factor receptor. Biochemistry 39, 6898-6909, doi:10.1021/bi992616a (2000).
			P258L	High basal activity of P258L was reversed when wild-type or Y266C or F204S receptors were coexpressed (but not by truncated receptors lacking C-terminus)							Dosil, M., Schandel, K. A., Gupta, E., Jenness, D. D. & Konopka, J. B. The C terminus of the Saccharomyces cerevisiae α-factor receptor contributes to the formation of preactivation complexes with its cognate G protein. Molecular and cellular biology 20, 5321-5329 (2000).
			P258C	47-fold elevated basal signalling							Dube, P., DeCostanzo, A. & Konopka, J. B. Interaction between transmembrane domains five and six of the α-factor receptor. Journal of Biological Chemistry 275, 26492-26499 (2000).
	260	I	I260K	Loss of pheromone-dependent growth arrest							Zuber, J., Danial, S. A., Connelly, S. M., Naider, F. & Dumont, M. E. Identification of destabilizing and stabilizing mutations of Ste2p, a G protein-coupled receptor in Saccharomyces cerevisiae. Biochemistry 54, 1787-1806 (2015).
			I260M	Loss of function mutant							Lin, J. C., Duell, K., Saracino, M. & Konopka, J. B. Identification of residues that contribute to receptor activation through the analysis of compensatory mutations in the G protein-coupled α-factor receptor. Biochemistry 44, 1278-1287 (2005).
	264	L	L264P	Dominant negative effects							Lin, J. C., Parrish, W., Eilers, M., Smith, S. O. & Konopka, J. B. Aromatic residues at the extracellular ends of transmembrane domains 5 and 6 promote ligand activation of the G protein-coupled α-factor receptor. Biochemistry 42, 293-301 (2003).
			L264C	No significant effect on biological activity
	266	Y	Y266A	Y266A did not transduce signal yet showed only a small decrease (6-fold) in the α-factor binding affinity; exhibited a strong dominant-negative phenotype indicating that it could bind G protein; Y266A mutant was not able to switch to an active conformation upon ligand binding							Lee, B.-K. et al. Tyr266 in the sixth transmembrane domain of the yeast α-factor receptor plays key roles in receptor activation and ligand specificity. Biochemistry 41, 13681-13689 (2002).
			Y266W, Y266F	Y266W and Y266F retained receptor function indicating that aromaticity at position 266 is critical
			Y266A	Y266A showed increased binding affinities for N-terminal, alanine substituted α-factor analogs (substituted at positions 1 to 4) and the antagonist [Des-W][Des-H]WLQLKPGQP[Nle]Y, and strong decrease in affinity for α-factor analogs (substituted at positions 5-13) suggesting that Y266 recognized the N-terminal portion of α-factor
			Y266K	No detectable binding
			Y266L	Decrease in binding affinity
			Y266C	Had the strongest dominant-negative effect in the study (similar to N132Y)							Dosil, M., Giot, L., Davis, C. & Konopka, J. B. Dominant-negative mutations in the G-protein-coupled α-factor receptor map to the extracellular ends of the transmembrane segments. Molecular and cellular biology 18, 5981-5991 (1998).
			Y266A	N-terminus of α-factor interacts strongly with N205 and Y266							Naider, F., Becker, J. M., Lee, Y.-H. & Horovitz, A. Double-mutant cycle scanning of the interaction of a peptide ligand and its G protein-coupled receptor. Biochemistry 46, 3476-3481 (2007).
	285	A	A285C	Increased dimerization (3-fold increase)							Kim, H., Lee, B.-K., Naider, F. & Becker, J. M. Identification of specific transmembrane residues and ligand-induced interface changes involved in homo-dimer formation of a yeast G protein-coupled receptor. Biochemistry 48, 10976-10987 (2009).
	287	L	L287F	Influences the formation of Ste2-Gpa1 preactivation complex; partially impaired in its ability to inhibit the constitutive signalling in ste2-P258L cells							Dosil, M., Schandel, K. A., Gupta, E., Jenness, D. D. & Konopka, J. B. The C terminus of the Saccharomyces cerevisiaeα-factor receptor contributes to the formation of preactivation complexes with its cognate G protein. Molecular and cellular biology 20, 5321-5329 (2000).
			L287C	No increased dimerization							Kim, H., Lee, B.-K., Naider, F. & Becker, J. M. Identification of specific transmembrane residues and ligand-induced interface changes involved in homo-dimer formation of a yeast G protein-coupled receptor. Biochemistry 48, 10976-10987 (2009).
	289	L	L289S	Increased signaling in the absence of α-factor							Sommers, C. M. et al. A limited spectrum of mutations causes constitutive activation of the yeast α-factor receptor. Biochemistry 39, 6898-6909 (2000).
			L289S/F204S	L289S is an intragenic suppressor mutant of F204S; L289S is a supersensitive mutant							Lin, J. C., Duell, K., Saracino, M. & Konopka, J. B. Identification of residues that contribute to receptor activation through the analysis of compensatory mutations in the G protein-coupled α-factor receptor. Biochemistry 44, 1278-1287 (2005).
			L289S	L289S showed strongly improved response to S. kluyveri α-factor (14.2-fold stronger) and displayed a higher affinity for S. kluyveri α-factor (34.8-fold higher); L289S also showed a strong increase in sensitivity to S. cerevisiae α-factor (6.6-fold)							Lin, J. C., Duell, K., Saracino, M. & Konopka, J. B. Identification of residues that contribute to receptor activation through the analysis of compensatory mutations in the G protein-coupled α-factor receptor. Biochemistry 44, 1278-1287 (2005).
			L289C	Large (>60%) increase in disulfide-mediated dimerization in the absence of the agonist; ligand treatment decreased the relative amount of dimer formation							Kim, H., Lee, B.-K., Naider, F. & Becker, J. M. Identification of specific transmembrane residues and ligand-induced interface changes involved in homo-dimer formation of a yeast G protein-coupled receptor. Biochemistry 48, 10976-10987 (2009).
	290	P	P290C	Very low expression on cell membranes							Kim, H., Lee, B.-K., Naider, F. & Becker, J. M. Identification of specific transmembrane residues and ligand-induced interface changes involved in homo-dimer formation of a yeast G protein-coupled receptor. Biochemistry 48, 10976-10987 (2009).
			P290D	ER retention mutant							Cevheroğlu, O., Kumaş, G., Hauser, M., Becker, J. M. & Son, Ç. D. The yeast Ste2p G protein-coupled receptor dimerizes on the cell plasma membrane. Biochimica et Biophysica Acta (BBA)-Biomembranes 1859, 698-711 (2017).
			P290Q	Important for efficacy and signalling induced by α-factor							Di Roberto, R. B., Chang, B. & Peisajovich, S. G. The directed evolution of ligand specificity in a GPCR and the unequal contributions of efficacy and affinity. Scientific reports 7, 1-11 (2017).
	291	L	L291C	Strong (>60%) increase in disulfide-mediated dimerization in the absence of agonist; however decreased dimer formation in the presence of agonist α-factor							Kim, H., Lee, B.-K., Naider, F. & Becker, J. M. Identification of specific transmembrane residues and ligand-induced interface changes involved in homo-dimer formation of a yeast G protein-coupled receptor. Biochemistry 48, 10976-10987 (2009).
	292	S	S292A	4.5-fold elevated basal signalling							Dube, P. & Konopka, J. B. Identification of a polar region in transmembrane domain 6 that regulates the function of the G protein-coupled α-factor receptor. Molecular and cellular biology 18, 7205-7215 (1998).
			S292C	Strong (>60%) increase in disulfide-mediated dimerization in the absence of agonist; however decreased dimer formation in the presence of agonist α-factor							Kim, H., Lee, B.-K., Naider, F. & Becker, J. M. Identification of specific transmembrane residues and ligand-induced interface changes involved in homo-dimer formation of a yeast G protein-coupled receptor. Biochemistry 48, 10976-10987 (2009).
	293	S	S293A	No elevated signalling							Dube, P. & Konopka, J. B. Identification of a polar region in transmembrane domain 6 that regulates the function of the G protein-coupled α-factor receptor. Molecular and cellular biology 18, 7205-7215 (1998).
			S293C	Strong (>60%) increase in disulfide-mediated dimerization in the absence of agonist; however decreased dimer formation in the presence of agonist α-factor							Kim, H., Lee, B.-K., Naider, F. & Becker, J. M. Identification of specific transmembrane residues and ligand-induced interface changes involved in homo-dimer formation of a yeast G protein-coupled receptor. Biochemistry 48, 10976-10987 (2009).
	294	M	M294C	Strong (>60%) increase in disulfide-mediated dimerization in the absence of agonist; Rho-tagged M294C Ste2 and His-tagged M294C Ste2 was pulled-down as a dimer using anti-His antibody and probing for the other epitope; decreased dimer formation in the presence of α-factor							Kim, H., Lee, B.-K., Naider, F. & Becker, J. M. Identification of specific transmembrane residues and ligand-induced interface changes involved in homo-dimer formation of a yeast G protein-coupled receptor. Biochemistry 48, 10976-10987 (2009).
	295	W	W295C	Strong (>60%) increase in disulfide-mediated dimerization in the absence of agonist; however decreased dimer formation in the presence of agonist α-factor							Kim, H., Lee, B.-K., Naider, F. & Becker, J. M. Identification of specific transmembrane residues and ligand-induced interface changes involved in homo-dimer formation of a yeast G protein-coupled receptor. Biochemistry 48, 10976-10987 (2009).
	296	A	A296T	Supersensitivity (6.6-fold increase in sensitivity to α-factor)							Lin, J. C., Duell, K., Saracino, M. & Konopka, J. B. Identification of residues that contribute to receptor activation through the analysis of compensatory mutations in the G protein-coupled α-factor receptor. Biochemistry 44, 1278-1287 (2005).
